# Supplementary material for: Co3O4 Nanoneedle Array Grown on Carbon Fiber Paper for Air Cathodes towards Flexible and Rechargeable Zn–Air Batteries
Source: Nanomaterials (Basel). 2021 Dec 7;11(12):3321. doi: 10.3390/nano11123321 (PMC8706223; doi:10.3390/nano11123321)
Supplement: Supplementary file 1 [file nanomaterials-11-03321-s001.zip]

Archive with 1 entries (1 files):
- nanomaterials-1474622-supplementary.pdf
